# Supplementary material for: Component Distribution, Shear-Flow Behavior, and Sol–Gel Transition in Mixed Dispersions of Casein Micelles and Serum Proteins
Source: Foods. 2024 Oct 30;13(21):3480. doi: 10.3390/foods13213480 (PMC11545534; doi:10.3390/foods13213480)
Supplement: Supplementary file 1 [file foods-13-03480-s001.zip]

Archive with 1 entries (1 files):
- foods-3225371-supplementary.pdf
